# Supplementary material for: Eurycoma longifolia (Jack) Improves Serum Total Testosterone in Men: A Systematic Review and Meta-Analysis of Clinical Trials
Source: Medicina (Kaunas). 2022 Aug 4;58(8):1047. doi: 10.3390/medicina58081047 (PMC9415500; doi:10.3390/medicina58081047)
Supplement: Supplementary file 1 [file medicina-58-01047-s001.zip]

Archive with 1 entries (1 files):
- medicina-1815143-supplementary.pdf
